# Supplementary material for: Lightweight Deep Learning Models for High-Precision Rice Seedling Segmentation from UAV-Based Multispectral Images
Source: Plant Phenomics. 2023 Nov 30;5:0123. doi: 10.34133/plantphenomics.0123 (PMC10688663; doi:10.34133/plantphenomics.0123)
Supplement: Supplementary 1 — Fig. S1 Tables S1 to S3 [file plantphenomics.0123.f1.zip]

Archive with 3 entries (3 files):
- figure1s(a).pdf
- figure1s(b).pdf
- Supplementary materials.docx
